# Supplementary material for: Surface-Wetting Characteristics of DLP-Based 3D Printing Outcomes under Various Printing Conditions for Microfluidic Device Fabrication
Source: Micromachines (Basel). 2023 Dec 28;15(1):61. doi: 10.3390/mi15010061 (PMC10820386; doi:10.3390/mi15010061)
Supplement: Supplementary file 1 [file micromachines-15-00061-s001.zip]

Archive with 1 entries (1 files):
- micromachines-2747326-supplementary.pdf
